# Supplementary material for: A national study of antibiotic use in Greek pediatric hematology oncology and bone marrow transplant units
Source: Antimicrob Steward Healthc Epidemiol. 2022 Apr 26;2(1):e71. doi: 10.1017/ash.2022.43 (PMC9726537; doi:10.1017/ash.2022.43)
Supplement: Supplementary file 1 [file ashsup.zip]

Archive with 2 entries (2 files):
- S2732494X22000432sup001.docx
- S2732494X22000432sup002.docx
